# Supplementary material for: Obesity is a strong risk factor for short-term mortality and adverse outcomes in Mexican patients with COVID-19: a national observational study
Source: Epidemiol Infect. 2021 Apr 29;149:e109. doi: 10.1017/S0950268821001023 (PMC8134888; doi:10.1017/S0950268821001023)
Supplement: Supplementary file 1 [file hygsup.zip]

Archive with 3 entries (3 files):
- S0950268821001023sup001.docx
- S0950268821001023sup002.docx
- S0950268821001023sup003.docx
